# Supplementary material for: Stimulus-specific adaptation in a recurrent network model of primary auditory cortex
Source: PLoS Comput Biol. 2017 Mar 13;13(3):e1005437. doi: 10.1371/journal.pcbi.1005437 (PMC5367837; doi:10.1371/journal.pcbi.1005437)
Supplement: S1 Data — (XLSX) [file pcbi.1005437.s003.xlsx]

## Sheet: Sheet1
	MUA (Sp/s)
	f2 Deviant		Equal		f1 Deviant
time (ms)	f1	f2	f1	f2	f1	f2
-50	37.8947	40	16	20	-1.99493e-16	18.9474
-49	35.6164	43.2665	19.0068	20.5311	7.08487	21.1931
-48	33.663	45.5028	21.7384	20.8282	12.7811	23.2257
-47	32.236	45.9796	23.9438	20.7134	16.3797	24.9233
-46	31.3434	44.4548	25.4647	20.113	18.0721	26.2879
-45	30.8116	41.1692	26.2331	19.1089	18.7285	27.4201
-44	30.3781	36.6436	26.3127	17.9159	19.29	28.4441
-43	29.8416	31.7217	25.8285	16.8177	20.2526	29.4782
-42	29.1442	27.3577	24.9433	16.052	21.5323	30.5842
-41	28.369	24.3459	23.8304	15.7391	22.746	31.762
-40	27.6423	23.0278	22.6921	15.8716	23.6256	32.9261
-39	27.0512	23.1226	21.6994	16.3535	24.3255	33.9063
-38	26.5983	23.819	20.9559	17.061	25.398	34.5077
-37	26.2502	24.2793	20.4456	17.856	27.2633	34.5672
-36	25.9914	24.0542	20.0268	18.6073	29.9574	34.0368
-35	25.838	23.2112	19.5456	19.2105	32.991	33.0257
-34	25.8489	22.3304	18.9346	19.6109	35.6368	31.7686
-33	26.0871	21.9963	18.2473	19.8102	37.2559	30.5528
-32	26.6017	22.5192	17.6453	19.8501	37.5978	29.631
-31	27.3806	23.7945	17.2944	19.771	36.6685	29.1424
-30	28.3426	25.4865	17.2751	19.6001	34.6262	29.079
-29	29.327	27.2846	17.557	19.3663	31.8096	29.307
-28	30.1644	29.2858	18.0028	19.074	28.6118	29.6304
-27	30.7356	31.9143	18.4342	18.687	25.6208	29.852
-26	31.0182	35.5656	18.6836	18.1377	23.441	29.8475
-25	31.0674	40.2413	18.6779	17.3685	22.4239	29.5955
-24	30.9467	45.193	18.4446	16.4144	22.4177	29.1643
-23	30.6878	49.1763	18.1091	15.4523	22.8917	28.6938
-22	30.2851	50.9409	17.8106	14.7232	23.2613	28.3456
-21	29.7404	49.9135	17.6385	14.4485	23.2674	28.2718
-20	29.0916	46.4177	17.6155	14.7216	23.2553	28.5256
-19	28.4343	41.5617	17.704	15.4784	23.7648	29.0923
-18	27.882	36.8218	17.8893	16.5301	25.0801	29.8673
-17	27.5419	33.5341	18.1633	17.64	26.9058	30.7174
-16	27.487	32.5773	18.5473	18.6028	28.5216	31.548
-15	27.7195	34.1868	19.0318	19.3116	29.2694	32.2981
-14	28.1367	37.8225	19.5697	19.7845	29.1039	32.9775
-13	28.5576	42.3336	20.0912	20.1074	28.711	33.5928
-12	28.8	46.2949	20.5468	20.4094	29.0312	34.1641
-11	28.7822	48.58	20.9444	20.7718	30.845	34.6292
-10	28.5946	48.7572	21.3699	21.2178	34.4679	34.8866
-9	28.4399	47.12	21.959	21.7	39.7893	34.7887
-8	28.5122	44.3392	22.7961	22.1107	46.5812	34.2357
-7	28.8707	40.9865	23.8631	22.3476	54.6469	33.257
-6	29.433	37.335	24.9825	22.3899	63.4578	31.9996
-5	30.0071	33.3626	25.8397	22.3377	71.9376	30.7172
-4	30.4071	29.1133	26.0998	22.3583	78.4977	29.6227
-3	30.5225	24.7004	25.5569	22.5847	81.4732	28.8634
-2	30.3336	20.4249	24.2105	22.9789	80.018	28.4615
-1	29.9136	16.6201	22.319	23.331	74.7167	28.4056
0	29.4052	13.64	20.3358	23.367	67.4649	28.6576
1	29.0278	11.9557	18.8391	22.912	60.8369	29.1971
2	29.1147	12.4324	18.5405	22.0443	57.8046	30.0366
3	30.2226	16.659	20.4599	21.1711	61.705	31.2125
4	33.1912	27.0771	25.9665	21.0022	76.3321	32.8268
5	39.0708	46.5965	36.699	22.4037	105.737	35.0291
6	48.9084	77.5113	54.0585	26.2005	152.052	38.0109
7	63.2572	119.747	78.317	32.9018	212.986	41.878
8	81.7884	169.546	107.936	42.4286	279.94	46.584
9	103.197	219.763	139.625	53.9969	339.828	51.8155
10	125.536	261.931	169.296	66.2601	379.064	57.0776
11	146.885	289.04	193.38	77.6103	389.215	61.8673
12	165.852	297.662	209.937	86.6335	370.246	65.8521
13	181.653	288.31	218.605	92.4741	329.227	68.9677
14	193.717	264.091	219.959	94.8573	276.843	71.2948
15	201.381	229.599	214.825	93.9835	222.853	72.8989
16	203.729	189.844	204.043	90.3927	173.894	73.6968
17	199.997	149.673	188.588	84.7603	132.779	73.5756
18	190.041	112.986	169.779	77.8409	100.259	72.4791
19	174.636	82.3353	149.244	70.4838	75.7342	70.5985
20	155.464	58.5568	128.63	63.4685	58.1388	68.3217
21	134.771	41.1351	109.38	57.4127	46.3781	66.0901
22	114.797	29.0502	92.561	52.7195	39.1411	64.2654
23	97.2838	21.2564	78.7545	49.5025	35.1276	63.0266
24	83.229	17.0225	67.9898	47.5956	33.2807	62.3993
25	72.7807	16.0263	59.8447	46.7157	32.9741	62.3082
26	65.4621	18.2141	53.6089	46.4659	33.8889	62.6334
27	60.4134	23.4582	48.6307	46.3895	36.1012	63.1218
28	56.6958	31.3362	44.49	46.0645	39.5942	63.4365
29	53.5105	40.827	41.1138	45.0964	44.0573	63.1539
30	50.4213	50.4087	38.5993	43.2154	49.0167	61.9084
31	47.3609	58.5257	37.0476	40.367	53.794	59.5955
32	44.5392	64.1564	36.4043	36.7588	57.6681	56.4383
33	42.2324	66.986	36.4144	32.7857	60.1518	52.9539
34	40.5974	67.4425	36.6922	28.9531	60.8891	49.7609
35	39.621	66.0393	36.8213	25.6795	59.7395	47.3236
36	39.1745	63.1303	36.5812	23.1755	56.9568	45.7598
37	39.1398	58.9781	35.9776	21.4307	53.1358	44.862
38	39.4474	53.9385	35.2874	20.2969	49.0923	44.2356
39	40.0609	48.6921	34.8722	19.6339	45.9416	43.5023
40	40.8849	44.1404	34.9687	19.3856	44.5515	42.4847
41	41.7386	41.004	35.5339	19.5676	45.3358	41.2156
42	42.3733	39.4732	36.3299	20.1584	48.1101	39.9035
43	42.5637	39.23	37.0914	20.9996	52.0892	38.7928
44	42.1992	39.5872	37.7047	21.8005	56.14	38.0709
45	41.3898	39.8279	38.2934	22.2807	59.3143	37.8376
46	40.4049	39.5795	39.0404	22.2937	61.1102	38.0909
47	39.6145	38.8544	40.0148	21.9484	61.457	38.7915
48	39.32	38.0024	41.1141	21.5294	60.9871	39.883
49	39.6154	37.4733	42.1589	21.3403	60.5637	41.2716
50	40.3698	37.559	43.01	21.5569	61.1533	42.7885
51	41.3293	38.3326	43.7255	22.184	63.6903	44.2341
52	42.2651	39.7141	44.505	23.1134	68.7939	45.3844
53	43.074	41.6023	45.5328	24.1932	76.6041	46.0631
54	43.8281	43.899	46.8913	25.2824	86.7134	46.2174
55	44.6009	46.4703	48.481	26.2083	98.1873	45.8987
56	45.3962	49.0924	50.0241	26.84	109.451	45.2371
57	46.0612	51.5258	51.1641	27.1133	118.973	44.4463
58	46.352	53.641	51.5895	27.1378	125.562	43.7451
59	46.0392	55.5519	51.1002	27.139	128.763	43.3014
60	45.0658	57.4438	49.7093	27.32	129.05	43.2154
61	43.5717	59.4539	47.6426	27.7286	127.392	43.4862
62	41.8672	61.3917	45.2497	28.1806	124.899	44.024
63	40.3125	63.0011	42.9106	28.3865	122.197	44.7096
64	39.1732	64.0108	40.9018	28.1127	119.41	45.4329
65	38.5344	64.4499	39.342	27.3396	115.974	46.084
66	38.3052	64.5006	38.2559	26.2395	111.038	46.5932
67	38.3058	64.2129	37.663	25.1155	103.842	46.897
68	38.3471	63.3203	37.6464	24.218	94.3476	46.9303
69	38.3153	61.398	38.3025	23.6619	83.5628	46.6384
70	38.1364	58.2241	39.6157	23.4109	73.5271	46.0107
71	37.7887	53.8734	41.3517	23.3033	66.8073	45.0808
72	37.261	48.8957	43.0561	23.1863	65.1805	43.9328
73	36.5953	43.8379	44.1651	22.981	68.8419	42.6815
74	35.8625	39.1826	44.2261	22.7339	76.1654	41.447
75	35.1487	35.3962	43.0994	22.5719	84.22	40.3493
76	34.5145	33.0422	41.0386	22.6234	90.0553	39.5441
77	33.9641	32.5789	38.6292	22.9029	91.8568	39.1881
78	33.4909	34.1456	36.53	23.3163	89.2359	39.4285
79	33.0765	37.2792	35.2374	23.7323	83.0982	40.3589
80	32.7289	41.1375	34.9189	24.0589	75.0841	41.9381
81	32.4375	45.0419	35.4095	24.3517	66.8346	43.962
82	32.1576	48.9339	36.2933	24.7539	59.5413	46.0668
83	31.8339	53.3373	37.0558	25.3764	53.9879	47.8213
84	31.448	58.825	37.2045	26.2078	50.3643	48.8317
85	31.0762	65.446	36.4239	27.0849	48.5405	48.9211
86	30.8606	72.4742	34.7025	27.7399	48.1898	48.1316
87	30.9492	78.7571	32.3459	27.9273	48.9436	46.7295
88	31.3506	83.1454	29.9121	27.5423	50.3665	45.0976
89	31.9386	85.1437	27.984	26.6352	52.1237	43.5988
90	32.4764	84.8413	26.9492	25.4512	54.0995	42.4693
91	32.7435	82.8322	26.8225	24.3733	56.4571	41.7447
92	32.6574	79.9342	27.2966	23.7583	59.7498	41.2851
93	32.3006	76.8922	27.88	23.8479	64.6363	40.8312
94	31.8675	74.1342	28.1631	24.6166	71.4698	40.1775
95	31.5895	71.685	28.0227	25.7825	79.8281	39.2396
96	31.6459	69.1904	27.6399	26.9333	88.5675	38.0913
97	32.1097	66.0199	27.371	27.7062	96.1075	36.8951
98	32.9875	62.0964	27.5109	27.9099	101.041	35.8185
99	34.2177	57.9696	28.1543	27.6025	102.709	34.949
100	35.6898	54.9939	29.1332	27.0343	101.226	34.3184
101	37.2433	54.6559	30.2039	26.4927	97.2559	33.9411
102	38.6579	57.6972	31.1605	26.2707	91.6087	33.8384
103	39.6959	63.3721	31.9141	26.4932	85.1366	34.0528
104	40.2062	69.6636	32.4666	27.1294	78.6692	34.5967
105	40.1955	74.1734	32.8185	27.9893	73.1388	35.4088
106	39.8245	75.2219	32.9226	28.7852	69.4037	36.3622
107	39.3263	72.9062	32.6825	29.2157	67.6847	37.3371
108	38.8901	68.5718	32.0715	29.0918	67.4705	38.2414
109	38.578	64.0517	31.1485	28.4098	67.6005	39.0774
110	38.3643	60.4041	30.1302	27.3473	66.9839	39.8456
111	38.1635	57.537	29.3146	26.2176	65.1118	40.4876
112	37.9072	54.6086	28.952	25.2594	62.4734	40.8438
113	37.5606	50.8811	29.143	24.57	59.8827	40.7408
114	37.1498	46.3417	29.7678	24.0133	58.0861	40.1217
115	36.7289	41.7252	30.5786	23.3642	57.3559	39.1237
116	36.3574	38.095	31.3192	22.4719	57.4532	38.0277
117	36.0474	36.2507	31.8606	21.3924	57.9755	37.0701
118	35.7435	36.5556	32.2201	20.3811	58.6164	36.3482
119	35.3881	38.8263	32.473	19.7816	59.3286	35.7789
120	34.9532	42.4704	32.6646	19.8295	60.1533	35.2749
121	34.5148	46.6082	32.7275	20.5232	61.3979	34.8407
122	34.2208	50.1985	32.57	21.6707	63.1368	34.5789
123	34.2028	52.3286	32.0934	22.9483	65.1829	34.5881
124	34.4807	52.6215	31.322	24.1087	66.842	34.8321
125	34.933	51.3383	30.3703	25.0952	67.1872	35.1402
126	35.3198	49.3518	29.3561	26.0103	65.3965	35.2966
127	35.4062	47.7767	28.3437	26.992	61.3713	35.2053
128	35.0973	47.4233	27.2646	28.0104	55.9315	34.8826
129	34.445	48.668	26.011	28.7854	50.4302	34.416
130	33.6172	51.1931	24.5225	28.8853	46.3065	33.8483
131	32.7931	54.0752	22.9494	28.0204	44.4034	33.1454
132	32.0712	55.9183	21.5801	26.2231	44.8208	32.2757
133	31.4982	55.3136	20.8026	23.8929	47.0202	31.3008
134	31.1276	51.3574	20.9118	21.5931	50.2436	30.422
135	31.0692	44.1897	22.0179	19.7563	53.5886	29.859
136	31.4538	35.2352	24.0108	18.548	56.2871	29.7511
137	32.3508	26.5096	26.5838	17.8531	57.7479	30.0386
138	33.6681	20.2	29.3134	17.4621	57.5665	30.5181
139	35.1732	17.6883	31.7364	17.1826	55.802	30.9601
140	36.5597	19.4113	33.4622	16.9268	52.9381	31.2502
141	37.5736	24.8561	34.2402	16.6884	49.8016	31.4295
142	38.1077	32.9325	34.0519	16.521	47.2427	31.6451
143	38.1751	42.4366	33.1006	16.4724	45.8416	32.0207
144	37.8946	52.1463	31.8065	16.5742	45.5623	32.544
145	37.4102	61.1075	30.6536	16.8047	45.9266	33.06
146	36.8461	68.2782	30.0313	17.0909	46.3901	33.3527
147	36.2709	72.825	30.0391	17.3594	46.5616	33.3005
148	35.7116	73.9592	30.4466	17.5848	46.3978	32.9625
149	35.1119	71.4859	30.8047	17.8077	45.9231	32.5391
150	34.3777	65.9182	30.69	18.1055	45.2139	32.2328
151	33.4493	58.4852	29.9344	18.5304	44.2873	32.1416
152	32.3532	50.9866	28.6955	19.0541	43.3584	32.1831
153	31.2428	44.9455	27.3508	19.5786	42.7999	32.1886
154	30.3805	41.229	26.2634	19.9633	42.9678	31.9836
155	30.0198	39.5773	25.628	20.1187	43.9935	31.4756
156	30.2725	38.9947	25.4453	20.0047	45.838	30.6858
157	31.088	38.1616	25.6296	19.6489	48.4912	29.7718
158	32.2412	36.3199	26.1482	19.1324	51.9707	28.9688
159	33.4436	33.484	27.0433	18.5606	56.3526	28.5104
160	34.4528	30.3895	28.3263	18.0312	61.2895	28.5228
161	35.1392	28.0756	29.8449	17.6095	65.8718	28.9248
162	35.4377	27.2337	31.2603	17.2785	68.851	29.4786
163	35.3533	27.8702	32.1675	16.9404	69.2232	29.9141
164	34.9178	29.2531	32.2538	16.4962	66.7905	30.0899
165	34.196	30.3733	31.4756	15.8646	62.5853	30.0479
166	33.2977	30.4059	30.0205	15.0484	58.5671	29.9601
167	32.3271	29.2131	28.2369	14.1206	56.7173	29.9646
168	31.3548	27.308	26.4836	13.1921	58.1132	30.0664
169	30.3921	25.537	25.0177	12.3977	62.2977	30.1349
170	29.4532	24.5367	23.9679	11.8728	67.5064	29.9809
171	28.5952	24.5481	23.334	11.7468	71.6979	29.4951
172	27.9454	25.4313	23.0633	12.1325	73.5787	28.7005
173	27.6232	27.0514	23.0659	13.1051	73.0417	27.7474
174	27.6867	29.4337	23.2538	14.6403	71.0372	26.8323
175	28.052	32.6844	23.4926	16.5926	68.8317	26.1094
176	28.5268	36.5653	23.6463	18.6853	67.4793	25.63
177	28.8826	40.388	23.631	20.5633	67.6697	25.3358
178	28.9372	43.1858	23.45	21.9148	69.7609	25.1067
179	28.612	44.3415	23.26	22.5467	73.6231	24.8235
180	27.9461	44.0321	23.2499	22.4665	78.6195	24.4659
181	27.0757	43.1751	23.5313	21.8713	83.4177	24.099
182	26.1957	42.9825	24.045	21.0659	86.2984	23.8584
183	25.5227	44.243	24.6215	20.375	85.9214	23.8631
184	25.1973	47.1167	25.0947	20.0095	82.0018	24.1307
185	25.2643	51.1796	25.4201	20.0305	75.5754	24.5809
186	25.6388	55.986	25.7056	20.3446	68.5644	25.0641
187	26.1467	61.2038	26.0384	20.8007	62.9883	25.4334
188	26.6115	66.7095	26.428	21.251	60.0561	25.5909
189	26.9126	72.1672	26.7821	21.6343	60.0554	25.5472
190	27.0205	76.7756	27.0115	21.979	62.3384	25.3995
191	27.0061	79.4798	27.1291	22.359	65.9905	25.2743
192	27.013	79.465	27.2525	22.8709	70.1177	25.2572
193	27.1665	76.7013	27.4433	23.5476	74.014	25.3252
194	27.5124	72.0403	27.5949	24.3618	77.3035	25.3721
195	27.9956	66.7432	27.458	25.1723	79.839	25.272
196	28.4616	61.7019	26.7608	25.7973	81.8696	24.9844
197	28.7795	57.171	25.43	26.0511	83.8825	24.5361
198	28.8897	52.9198	23.6585	25.8784	86.6641	24.0057
199	28.8591	48.6664	21.8143	25.3942	90.7251	23.4933
200	28.8252	44.6734	20.2661	24.8371	96.1611	23.0987
201	28.9484	41.7264	19.234	24.4347	102.364	22.9523
202	29.2994	40.767	18.7362	24.2504	108.077	23.1988
203	29.7759	42.5255	18.6585	24.1557	111.917	23.9238
204	30.1551	47.033	18.8473	23.9116	112.76	25.0986
205	30.1729	53.4657	19.1793	23.381	110.371	26.5923
206	29.7494	60.3869	19.5927	22.5828	105.189	28.2243
207	29.0482	66.1645	20.0719	21.733	98.0741	29.8592
208	28.4518	69.3635	20.621	21.0919	89.7217	31.4472
209	28.307	69.2795	21.2359	20.8336	80.6518	32.9737
210	28.7309	66.2326	21.8828	20.9499	71.3643	34.4004
211	29.5416	61.3547	22.5093	21.3048	62.6462	35.6737
212	30.3584	56.4241	23.0776	21.7109	55.6205	36.7364
213	30.843	53.1291	23.5861	22.0305	51.1864	37.6015
214	30.8332	52.3498	24.0557	22.2293	49.6576	38.3403
215	30.4166	53.8474	24.497	22.3067	50.6586	38.9978
216	29.792	56.3079	24.8691	22.2636	53.3679	39.5026
217	29.1811	57.8746	25.1172	22.0743	56.9035	39.667
218	28.7029	56.9329	25.2289	21.7262	60.5917	39.2768
219	28.3769	52.8737	25.2763	21.2259	63.8281	38.2032
220	28.1731	46.1588	25.384	20.6351	65.9527	36.5228
221	28.087	38.2069	25.6815	20.0034	66.3935	34.4577
222	28.1837	30.7375	26.195	19.3438	64.8227	32.3026
223	28.5512	25.0466	26.8048	18.6337	61.3697	30.3298
224	29.2486	21.7436	27.2802	17.8556	56.7057	28.7203
225	30.1882	20.6203	27.3331	17.0438	51.6434	27.5673
226	31.1626	20.9535	26.7616	16.308	46.8564	26.8841
227	31.8747	21.8595	25.5524	15.7715	42.5902	26.6203
228	32.0966	22.6745	23.9147	15.4949	38.621	26.6603
229	31.7265	23.1667	22.1968	15.443	34.6051	26.8636
230	30.832	23.4649	20.7909	15.5026	30.5308	27.0756
231	29.6176	23.9785	19.9661	15.5793	26.8797	27.1952
232	28.3382	25.0163	19.7896	15.6832	24.5621	27.206
233	27.254	26.8315	20.1228	15.9512	24.3356	27.1516
234	26.5418	29.5119	20.6795	16.5722	26.2501	27.1018
235	26.2606	33.2268	21.1549	17.6485	29.5991	27.0871
236	26.3064	37.9757	21.3362	19.0842	33.201	27.0974
237	26.5054	43.3693	21.186	20.5952	35.9844	27.1269
238	26.6601	48.477	20.8184	21.8416	37.4543	27.2128
239	26.6543	51.9614	20.4619	22.6286	37.7336	27.4194
240	26.4649	52.7005	20.3466	22.9896	37.2198	27.7549
241	26.1128	50.2424	20.6225	23.1212	36.3194	28.0995
242	25.6076	45.1348	21.2492	23.1809	35.1164	28.1871
243	24.8665	38.3804	21.9444	23.098	33.3851	27.6754
244	23.6773	31.1044	22.1983	22.5238	30.8003	26.2264
245	21.6653	24.02	21.3351	20.9478	27.0352	23.5594
246	18.3953	17.4417	18.7424	17.9008	21.9482	19.4988
247	13.56	11.3343	14.0979	13.1882	15.5444	14.0216
248	7.24132	5.5808	7.60423	7.02174	8.07901	7.35675
249	3.6977e-17	1.73472e-17	1.03216e-16	-9.36751e-17	3.20924e-16	3.10424e-17
