# Supplementary material for: Stimulus-specific adaptation in a recurrent network model of primary auditory cortex
Source: PLoS Comput Biol. 2017 Mar 13;13(3):e1005437. doi: 10.1371/journal.pcbi.1005437 (PMC5367837; doi:10.1371/journal.pcbi.1005437)
Supplement: S2 Data — (XLSX) [file pcbi.1005437.s004.xlsx]

## Sheet: Sheet1
	MUA (Sp/s)
	f1						f2
time (ms)	Standard	Equal	Diverse Narrow	Deviant	Diverse Broad	Deviant Alone	Standard	Equal	Diverse Narrow	Deviant	Diverse Broad	Deviant Alone
-50	37.8947	16	40	-1.99493e-16	40	-1.30104e-16	18.9474	20	-6.245e-16	40	-4.33681e-17	-1.12757e-16
-49	35.6164	19.0068	28.6298	7.08487	36.5273	5.48678	21.1931	20.5311	6.58437	43.2665	1.45633	6.89295
-48	33.663	21.7384	18.6176	12.7811	33.9077	10.3387	23.2257	20.8282	11.9291	45.5028	2.62621	12.9006
-47	32.236	23.9438	10.8643	16.3797	32.5501	14.0544	24.9233	20.7134	15.1087	45.9796	3.51964	17.4143
-46	31.3434	25.4647	5.61161	18.0721	32.2287	16.4533	26.2879	20.113	15.8558	44.4548	4.50273	20.2563
-45	30.8116	26.2331	2.54257	18.7285	32.1297	17.559	27.4201	19.1089	14.5184	41.1692	6.09247	21.5879
-44	30.3781	26.3127	1.05947	19.29	31.2845	17.7203	28.4441	17.9159	12.0813	36.6436	8.62775	21.6207
-43	29.8416	25.8285	0.654494	20.2526	28.9803	17.3926	29.4782	16.8177	9.61578	31.7217	11.9651	20.5923
-42	29.1442	24.9433	1.04006	21.5323	25.1879	17.2417	30.5842	16.052	7.99013	27.3577	15.4763	18.6989
-41	28.369	23.8304	2.16167	22.746	20.4009	17.8013	31.762	15.7391	7.56754	24.3459	18.3244	16.2099
-40	27.6423	22.6921	4.02884	23.6256	15.382	19.3583	32.9261	15.8716	8.32543	23.0278	19.7406	13.6764
-39	27.0512	21.6994	6.47657	24.3255	10.7982	21.7077	33.9063	16.3535	10.1233	23.1226	19.4179	11.8163
-38	26.5983	20.9559	9.04046	25.398	7.05588	24.2148	34.5077	17.061	12.9342	23.819	17.4711	11.3661
-37	26.2502	20.4456	11.0437	27.2633	4.25833	26.1125	34.5672	17.856	16.9826	24.2793	14.4167	12.7618
-36	25.9914	20.0268	11.9242	29.9574	2.3404	26.8041	34.0368	18.6073	22.487	24.0542	10.8867	15.9341
-35	25.838	19.5456	11.4795	32.991	1.15627	26.1325	33.0257	19.2105	29.4618	23.2112	7.49928	20.2688
-34	25.8489	18.9346	10.1056	35.6368	0.505918	24.2386	31.7686	19.6109	37.4858	22.3304	4.67061	24.8057
-33	26.0871	18.2473	8.49099	37.2559	0.227573	21.5447	30.5528	19.8102	45.6109	21.9963	2.60826	28.6188
-32	26.6017	17.6453	7.26713	37.5978	0.227573	18.5477	29.631	19.8501	52.469	22.5192	1.32414	30.9755
-31	27.3806	17.2944	6.66617	36.6685	0.495428	15.8526	29.1424	19.771	56.6106	23.7945	0.71251	31.6191
-30	28.3426	17.2751	6.46714	34.6262	1.07559	14.0546	29.079	19.6001	56.9381	25.4865	0.673796	30.5839
-29	29.327	17.557	6.24013	31.8096	2.02491	13.5604	29.307	19.3663	53.1108	27.2846	1.1248	28.2014
-28	30.1644	18.0028	5.66586	28.6118	3.28749	14.4663	29.6304	19.074	45.7639	29.2858	2.02491	24.8696
-27	30.7356	18.4342	4.81274	25.6208	4.69335	16.4826	29.852	18.687	36.3076	31.9143	3.23828	21.0634
-26	31.0182	18.6836	4.07996	23.441	5.9822	19.1762	29.8475	18.1377	26.3885	35.5656	4.51498	17.3186
-25	31.0674	18.6779	4.07038	22.4239	6.9485	22.208	29.5955	17.3685	17.5145	40.2413	5.49727	14.1999
-24	30.9467	18.4446	5.2904	22.4177	7.51169	25.4192	29.1643	16.4144	10.5974	45.193	5.8729	12.2401
-23	30.6878	18.1091	7.93043	22.8917	7.75327	28.7507	28.6938	15.4523	5.99946	49.1763	5.49727	11.7522
-22	30.2851	17.8106	11.6549	23.2613	7.75327	32.0229	28.3456	14.7232	3.65688	50.9409	4.51498	12.7695
-21	29.7404	17.6385	15.652	23.2674	7.53267	34.8954	28.2718	14.4485	3.31063	49.9135	3.24877	14.9663
-20	29.0916	17.6155	18.9028	23.2553	7.06788	37.007	28.5256	14.7216	4.63413	46.4177	2.06363	17.7988
-19	28.4343	17.704	20.5306	23.7648	6.43735	38.3402	29.0923	15.4784	7.23828	41.5617	1.26445	20.6756
-18	27.882	17.8893	20.2029	25.0801	6.01996	39.1664	29.8673	16.5301	10.622	36.8218	1.04006	23.1232
-17	27.5419	18.1633	18.2505	26.9058	6.40855	39.923	30.7174	17.64	14.1338	33.5341	1.53074	24.845
-16	27.487	18.5473	15.4395	28.5216	8.20494	40.8026	31.548	18.6028	17.1769	32.5773	2.91579	25.7566
-15	27.7195	19.0318	12.6161	29.2694	11.581	41.4555	32.2981	19.3116	19.2327	34.1868	5.35394	25.7795
-14	28.1367	19.5697	10.3999	29.1039	15.9915	41.169	32.9775	19.7845	20.1388	37.8225	8.90816	24.8946
-13	28.5576	20.0912	8.95072	28.711	20.2029	39.1776	33.5928	20.1074	19.9805	42.3336	13.4382	23.197
-12	28.8	20.5468	8.096	29.0312	22.8	35.1874	34.1641	20.4094	19.0924	46.2949	18.4847	21.1038
-11	28.7822	20.9444	7.54233	30.845	22.8	29.6077	34.6292	20.7718	18.005	48.58	23.3421	19.3334
-10	28.5946	21.3699	7.07878	34.4679	20.2029	23.5853	34.8866	21.2178	17.3415	48.7572	27.2984	18.7042
-9	28.4399	21.959	6.70777	39.7893	15.9915	18.4982	34.7887	21.7	17.6729	47.12	29.7952	19.5828
-8	28.5122	22.7961	6.53626	46.5812	11.602	15.4327	34.2357	22.1107	19.2403	44.3392	30.6262	21.568
-7	28.8707	23.8631	6.59959	54.6469	8.29286	14.6668	33.257	22.3476	21.7814	40.9865	29.9667	23.6167
-6	29.433	24.9825	6.80043	63.4578	6.71608	15.555	31.9996	22.3899	24.411	37.335	28.0994	24.5284
-5	30.0071	25.8397	7.02115	71.9376	6.82196	16.9059	30.7172	22.3377	26.0684	33.3626	25.3178	23.6349
-4	30.4071	26.0998	7.24665	78.4977	8.16329	17.6203	29.6227	22.3583	25.9393	29.1133	21.8685	21.0635
-3	30.5225	25.5569	7.70341	81.4732	10.2592	17.3312	28.8634	22.5847	23.9366	24.7004	18.0092	17.5314
-2	30.3336	24.2105	8.69034	80.018	12.7178	16.5814	28.4615	22.9789	20.6848	20.4249	14.1715	13.8505
-1	29.9136	22.319	10.3123	74.7167	15.3645	16.552	28.4056	23.331	17.138	16.6201	10.9832	10.5936
0	29.4052	20.3358	12.4539	67.4649	18.4589	18.6162	28.6576	23.367	14.1375	13.64	9.25779	8.11327
1	29.0278	18.8391	14.9015	60.8369	22.7913	23.7923	29.1971	22.912	12.0947	11.9557	9.8521	6.9881
2	29.1147	18.5405	17.804	57.8046	30.6881	33.3522	30.0366	22.0443	11.0796	12.4324	14.2849	8.59383
3	30.2226	20.4599	22.1054	61.705	45.9822	49.3552	31.2125	21.1711	10.9893	16.659	25.0107	15.5954
4	33.1912	25.9665	29.5634	76.3321	73.4503	74.9106	32.8268	21.0022	11.8302	27.0771	45.4858	31.781
5	39.0708	36.699	42.388	105.737	116.668	113.291	35.0291	22.4037	13.7153	46.5965	79.1052	60.921
6	48.9084	54.0585	62.3739	152.052	174.565	164.965	38.0109	26.2005	16.8849	77.5113	126.451	104.835
7	63.2572	78.317	90.026	212.986	238.972	224.801	41.878	32.9018	21.5292	119.747	182.587	160.895
8	81.7884	107.936	123.966	279.94	295.693	281.614	46.584	42.4286	27.8082	169.546	236.586	221.041
9	103.197	139.625	161.242	339.828	329.734	321.772	51.8155	53.9969	35.8035	219.763	275.065	273.565
10	125.536	169.296	197.821	379.064	331.591	334.538	57.0776	66.2601	45.5195	261.931	287.538	307.015
11	146.885	193.38	229.877	389.215	302.68	317.639	61.8673	77.6103	56.6378	289.04	271.919	314.622
12	165.852	209.937	254.427	370.246	253.636	277.572	65.8521	86.6335	68.291	297.662	234.97	296.818
13	181.653	218.605	269.646	329.227	198.873	225.73	68.9677	92.4741	78.9467	288.31	188.278	260.141
14	193.717	219.959	274.795	276.843	150.161	173.415	71.2948	94.8573	86.8545	264.091	142.837	213.662
15	201.381	214.825	269.713	222.853	112.964	127.83	72.8989	93.9835	90.7288	229.599	105.055	165.999
16	203.729	204.043	254.653	173.894	87.0649	91.6899	73.6968	90.3927	90.1977	189.844	76.4049	123.066
17	199.997	188.588	230.491	132.779	69.7028	64.8152	73.5756	84.7603	85.8582	149.673	55.3483	87.9912
18	190.041	169.779	199.423	100.259	58.4606	46.2048	72.4791	77.8409	78.6785	112.986	39.9157	61.9632
19	174.636	149.244	164.833	75.7342	52.1351	34.6288	70.5985	70.4838	69.5591	82.3353	28.6057	44.7508
20	155.464	128.63	131.205	58.1388	50.5842	29.0498	68.3217	63.4685	59.2015	58.5568	20.6504	35.01
21	134.771	109.38	102.452	46.3781	53.468	28.2881	66.0901	57.4127	48.513	41.1351	15.574	30.7677
22	114.797	92.561	80.9323	39.1411	59.8657	31.0716	64.2654	52.7195	38.6198	29.0502	12.8184	30.0131
23	97.2838	78.7545	66.9838	35.1276	68.3315	36.3154	63.0266	49.5025	30.8382	21.2564	11.8808	31.183
24	83.229	67.9898	59.2431	33.2807	77.4872	43.0259	62.3993	47.5956	26.0964	17.0225	12.3938	33.7382
25	72.7807	59.8447	55.493	32.9741	86.5577	50.3852	62.3082	46.7157	24.4939	16.0263	14.3807	37.6831
26	65.4621	53.6089	53.4938	33.8889	95.5478	57.608	62.6334	46.4659	25.2576	18.2141	18.0921	43.0401
27	60.4134	48.6307	51.5456	36.1012	104.761	64.1167	63.1218	46.3895	27.0576	23.4582	23.9174	49.3847
28	56.6958	44.49	48.5938	39.5942	114.638	69.7167	63.4365	46.0645	28.4853	31.3362	31.8849	55.864
29	53.5105	41.1138	44.5223	44.0573	125.225	74.5565	63.1539	45.0964	28.5057	40.827	41.3252	61.6672
30	50.4213	38.5993	39.5566	49.0167	135.978	78.8469	61.9084	43.2154	26.7929	50.4087	50.8443	66.3381
31	47.3609	37.0476	34.0622	53.794	145.929	82.6613	59.5955	40.367	23.6372	58.5257	58.5971	69.83
32	44.5392	36.4043	28.3245	57.6681	153.762	85.8731	56.4383	36.7588	19.7572	64.1564	63.0291	72.2486
33	42.2324	36.4144	22.6149	60.1518	158.292	88.1961	52.9539	32.7857	15.9029	66.986	63.4772	73.6007
34	40.5974	36.6922	17.4349	60.8891	158.826	89.4812	49.7609	28.9531	12.5695	67.4425	60.4529	73.9934
35	39.621	36.8213	13.6109	59.7395	155.656	89.5382	47.3236	25.6795	9.96269	66.0393	55.3456	73.808
36	39.1745	36.5812	12.1393	56.9568	149.631	88.2382	45.7598	23.1755	8.18674	63.1303	49.9221	73.9721
37	39.1398	35.9776	13.7712	53.1358	141.89	85.5837	44.862	21.4307	7.4828	58.9781	45.5921	75.7858
38	39.4474	35.2874	18.6744	49.0923	133.328	81.9403	44.2356	20.2969	8.2253	53.9385	43.0793	80.4807
39	40.0609	34.8722	26.2514	45.9416	124.377	78.07	43.5023	19.6339	10.7946	48.6921	42.2788	88.5052
40	40.8849	34.9687	35.221	44.5515	115.249	74.6631	42.4847	19.3856	15.1603	44.1404	42.477	99.1904
41	41.7386	35.5339	44.018	45.3358	106.189	71.9665	41.2156	19.5676	20.7584	41.004	42.8214	110.612
42	42.3733	36.3299	51.3067	48.1101	97.4501	69.4093	39.9035	20.1584	26.5595	39.4732	42.5469	120.052
43	42.5637	37.0914	56.3746	52.0892	89.2568	66.2301	38.7928	20.9996	31.4173	39.23	41.1579	125.178
44	42.1992	37.7047	59.0373	56.14	81.8249	61.9723	38.0709	21.8005	34.4622	39.5872	38.4698	124.856
45	41.3898	38.2934	59.5328	59.3143	75.2962	57.2365	37.8376	22.2807	35.2858	39.8279	34.6009	119.961
46	40.4049	39.0404	58.2119	61.1102	69.8485	53.146	38.0909	22.2937	33.9706	39.5795	30.0167	113.202
47	39.6145	40.0148	55.4554	61.457	65.6711	50.7518	38.7915	21.9484	30.8659	38.8544	25.5369	107.95
48	39.32	41.1141	51.9303	60.9871	62.9026	50.4187	39.883	21.5294	26.6803	38.0024	22.057	106.629
49	39.6154	42.1589	48.5712	60.5637	61.6808	51.5728	41.2716	21.3403	22.2048	37.4733	20.1724	109.658
50	40.3698	43.01	46.3037	61.1533	62.3828	53.2842	42.7885	21.5569	18.3233	37.559	19.9461	115.074
51	41.3293	43.7255	45.5997	63.6903	65.5293	54.7864	44.2341	22.184	15.672	38.3326	20.8443	119.52
52	42.2651	44.505	46.1755	68.7939	71.5819	55.8971	45.3844	23.1134	14.4678	39.7141	22.0287	119.955
53	43.074	45.5328	46.9948	76.6041	80.3523	56.829	46.0631	24.1932	14.4773	41.6023	22.6595	114.916
54	43.8281	46.8913	46.8764	86.7134	90.5513	58.2734	46.2174	25.2824	15.2125	43.899	22.1688	104.914
55	44.6009	48.481	45.1072	98.1873	99.8894	60.767	45.8987	26.2083	16.2459	46.4703	20.4476	91.9583
56	45.3962	50.0241	41.7315	109.451	105.759	64.7505	45.2371	26.84	17.2505	49.0924	17.8203	78.3886
57	46.0612	51.1641	37.5559	118.973	106.277	70.3975	44.4463	27.1133	18.1337	51.5258	15.0195	65.8959
58	46.352	51.5895	33.6703	125.562	101.081	77.4661	43.7451	27.1378	18.8233	53.641	12.938	55.357
59	46.0392	51.1002	30.9293	128.763	91.3144	85.0869	43.3014	27.139	19.3111	55.5519	12.2653	47.0547
60	45.0658	49.7093	29.6516	129.05	79.212	91.9247	43.2154	27.32	19.5641	57.4438	13.1345	41.1734
61	43.5717	47.6426	29.6504	127.392	67.1743	96.5475	43.4862	27.7286	19.6133	59.4539	15.0491	37.8895
62	41.8672	45.2497	30.4781	124.899	57.2111	98.0629	44.024	28.1806	19.5596	61.3917	17.0439	37.2724
63	40.3125	42.9106	31.8825	122.197	50.5179	97.116	44.7096	28.3865	19.585	63.0011	18.1706	38.8376
64	39.1732	40.9018	33.8696	119.41	47.5338	95.4479	45.4329	28.1127	20.0509	64.0108	17.9593	41.5298
65	38.5344	39.342	36.5218	115.974	47.8915	95.114	46.084	27.3396	21.3104	64.4499	16.4993	44.0479
66	38.3052	38.2559	39.793	111.038	50.5477	96.9863	46.5932	26.2395	23.6498	64.5006	14.2827	45.4489
67	38.3058	37.663	43.1881	103.842	54.1374	100.088	46.897	25.1155	26.9946	64.2129	11.8256	45.66
68	38.3471	37.6464	45.8944	94.3476	57.2161	101.958	46.9303	24.218	30.9766	63.3203	9.44785	45.4984
69	38.3153	38.3025	47.0932	83.5628	58.9803	100.364	46.6384	23.6619	34.9171	61.398	7.23616	46.2951
70	38.1364	39.6157	46.3859	73.5271	59.3315	94.8973	46.0107	23.4109	38.2046	58.2241	5.22749	49.1265
71	37.7887	41.3517	43.9336	66.8073	58.9335	87.2324	45.0808	23.3033	40.5171	53.8734	3.49733	54.2148
72	37.261	43.0561	40.6781	65.1805	58.4786	80.4905	43.9328	23.1863	41.8498	48.8957	2.17253	60.8193
73	36.5953	44.1651	37.7868	68.8419	58.3445	77.3009	42.6815	22.981	42.5029	43.8379	1.44282	67.6782
74	35.8625	44.2261	36.2175	76.1654	58.2417	78.4184	41.447	22.7339	42.6444	39.1826	1.45481	73.5196
75	35.1487	43.0994	36.2532	84.22	57.4617	82.3824	40.3493	22.5719	42.2389	35.3962	2.34004	77.759
76	34.5145	41.0386	37.2459	90.0553	55.4299	86.4618	39.5441	22.6234	40.8442	33.0422	4.15872	80.5035
77	33.9641	38.6292	38.1443	91.8568	51.9894	88.001	39.1881	22.9029	38.0827	32.5789	6.81304	82.2218
78	33.4909	36.53	37.986	89.2359	47.6072	85.8321	39.4285	23.3163	33.8094	34.1456	10.0605	83.2165
79	33.0765	35.2374	36.5864	83.0982	43.0486	80.6812	40.3589	23.7323	28.4301	37.2792	13.5741	83.5425
80	32.7289	34.9189	34.5213	75.0841	39.1998	74.4414	41.9381	24.0589	22.8095	41.1375	17.1654	83.0642
81	32.4375	35.4095	32.773	66.8346	36.6775	69.1129	43.962	24.3517	17.8819	45.0419	20.761	82.0295
82	32.1576	36.2933	31.967	59.5413	35.7964	65.8109	46.0668	24.7539	14.5263	48.9339	24.3354	81.3547
83	31.8339	37.0558	32.1285	53.9879	36.5082	64.2903	47.8213	25.3764	13.2616	53.3373	27.5332	82.1486
84	31.448	37.2045	32.7134	50.3643	38.4096	63.4284	48.8317	26.2078	14.3525	58.825	29.6318	85.0532
85	31.0762	36.4239	33.0529	48.5405	40.9731	62.0758	48.9211	27.0849	17.5497	65.446	29.7821	89.4619
86	30.8606	34.7025	33.0462	48.1898	43.7007	59.6327	48.1316	27.7399	22.099	72.4742	27.4739	93.6836
87	30.9492	32.3459	33.0414	48.9436	46.3321	56.4119	46.7295	27.9273	26.7347	78.7571	23.0129	95.5127
88	31.3506	29.9121	33.73	50.3665	48.7617	53.3012	45.0976	27.5423	30.1455	83.1454	17.3249	93.6336
89	31.9386	27.984	35.7416	52.1237	50.8441	51.2489	43.5988	26.6352	31.6223	85.1437	11.6548	88.132
90	32.4764	26.9492	39.2102	54.0995	52.2416	50.6774	42.4693	25.4512	31.3351	84.8413	6.95	80.5669
91	32.7435	26.8225	43.7856	56.4571	52.3077	51.4712	41.7447	24.3733	30.3252	82.8322	3.6476	72.9838
92	32.6574	27.2966	48.9876	59.7498	50.4587	53.0404	41.2851	23.7583	29.6796	79.9342	1.6599	67.114
93	32.3006	27.88	54.3112	64.6363	46.373	54.7269	40.8312	23.8479	29.9956	76.8922	0.643041	63.6628
94	31.8675	28.1631	59.3401	71.4698	40.4089	56.2084	40.1775	24.6166	31.0101	74.1342	0.209839	62.389
95	31.5895	28.0227	63.7304	79.8281	33.466	57.5317	39.2396	25.7825	31.8937	71.685	0.0596947	62.6569
96	31.6459	27.6399	66.8973	88.5675	26.854	59.0979	38.0913	26.9333	31.7659	69.1904	0.0806752	63.66
97	32.1097	27.371	68.0616	96.1075	21.8198	61.3199	36.8951	27.7062	30.1299	66.0199	0.276777	65.0133
98	32.9875	27.5109	66.7286	101.041	19.1465	64.5101	35.8185	27.9099	27.1166	62.0964	0.852164	66.4997
99	34.2177	28.1543	62.8291	102.709	19.0075	68.5087	34.949	27.6025	23.3031	57.9696	2.09467	68.3853
100	35.6898	29.1332	56.9579	101.226	20.8157	72.8863	34.3184	27.0343	19.5799	54.9939	4.34397	70.9571
101	37.2433	30.2039	50.3131	97.2559	23.5596	77.0368	33.9411	26.4927	16.7453	54.6559	7.75206	74.6157
102	38.6579	31.1605	44.1946	91.6087	26.0457	80.4008	33.8384	26.2707	15.3	57.6972	12.0671	79.2503
103	39.6959	31.9141	39.6192	85.1366	27.4611	82.7803	34.0528	26.4932	15.1916	63.3721	16.5417	84.1515
104	40.2062	32.4666	36.9843	78.6692	27.5729	84.4722	34.5967	27.1294	15.9247	69.6636	20.1057	88.0017
105	40.1955	32.8185	35.9363	73.1388	26.7414	86.325	35.4088	27.9893	16.7827	74.1734	21.7581	89.3471
106	39.8245	32.9226	35.5041	69.4037	25.4526	89.1563	36.3622	28.7852	17.1297	75.2219	21.0068	87.5024
107	39.3263	32.6825	34.7413	67.6847	23.9014	93.3684	37.3371	29.2157	16.7305	72.9062	18.1412	82.7313
108	38.8901	32.0715	33.0917	67.4705	21.9041	98.1318	38.2414	29.0918	15.6579	68.5718	13.9883	76.3378
109	38.578	31.1485	30.7513	67.6005	19.0913	101.472	39.0774	28.4098	14.15	64.0517	9.62991	69.7003
110	38.3643	30.1302	28.4791	66.9839	15.4181	101.023	39.8456	27.3473	12.5307	60.4041	5.92361	63.7654
111	38.1635	29.3146	27.2231	65.1118	11.2788	95.3538	40.4876	26.2176	11.1001	57.537	3.35152	58.6572
112	37.9072	28.952	27.6627	62.4734	7.33731	84.9017	40.8438	25.2594	10.2085	54.6086	2.02616	54.172
113	37.5606	29.143	30.0562	59.8827	4.17609	72.1281	40.7408	24.57	10.2625	50.8811	1.897	50.1188
114	37.1498	29.7678	34.1401	58.0861	2.04547	60.714	40.1217	24.0133	11.5239	46.3417	2.87708	46.7075
115	36.7289	30.5786	39.2434	57.3559	0.841674	53.9714	39.1237	23.3642	13.9005	41.7252	4.85851	44.4952
116	36.3574	31.3192	44.3811	57.4532	0.276777	53.7368	38.0277	22.4719	16.9181	38.095	7.66469	43.9938
117	36.0474	31.8606	48.4705	57.9755	0.0911654	59.7415	37.0701	21.3924	19.8462	36.2507	10.9283	45.3534
118	35.7435	32.2201	50.5694	58.6164	0.12988	69.8883	36.3482	20.3811	21.9334	36.5556	14.1111	48.1541
119	35.3881	32.473	50.1976	59.3286	0.465635	81.15	35.7789	19.7816	22.7545	38.8263	16.5851	51.424
120	34.9532	32.6646	47.7141	60.1533	1.3968	90.786	35.2749	19.8295	22.1749	42.4704	17.9101	53.8436
121	34.5148	32.7275	44.1721	61.3979	3.40833	97.0143	34.8407	20.5232	20.3989	46.6082	17.9064	54.3845
122	34.2208	32.57	41.2355	63.1368	7.0709	99.4166	34.5789	21.6707	17.8457	50.1985	16.7692	52.6413
123	34.2028	32.0934	40.3214	65.1829	12.7292	98.6687	34.5881	22.9483	15.0812	52.3286	14.9894	49.1718
124	34.4807	31.322	42.1012	66.842	20.1571	95.9946	34.8321	24.1087	12.7007	52.6215	13.1711	45.2803
125	34.933	30.3703	46.0461	67.1872	28.3777	92.6621	35.1402	25.0952	11.1927	51.3383	11.8557	42.6228
126	35.3198	29.3561	50.8106	65.3965	35.806	89.5561	35.2966	26.0103	10.8321	49.3518	11.3774	42.4179
127	35.4062	28.3437	54.7843	61.3713	40.7334	86.9618	35.2053	26.992	11.6482	47.7767	11.6758	45.1015
128	35.0973	27.2646	56.8762	55.9315	42.0807	84.6644	34.8826	28.0104	13.4487	47.4233	12.3139	50.1379
129	34.445	26.011	56.8432	50.4302	39.8671	82.4575	34.416	28.7854	15.7938	48.668	12.7435	56.2083
130	33.6172	24.5225	55.0166	46.3065	35.2159	80.3405	33.8483	28.8853	18.0528	51.1931	12.5781	61.8679
131	32.7931	22.9494	52.1556	44.4034	29.9108	78.6759	33.1454	28.0204	19.5557	54.0752	11.94	66.0053
132	32.0712	21.5801	48.923	44.8208	25.6297	77.8315	32.2757	26.2231	19.8792	55.9183	11.4266	68.296
133	31.4982	20.8026	45.9092	47.0202	23.3057	77.6992	31.3008	23.8929	19.0845	55.3136	11.7803	69.1001
134	31.1276	20.9118	43.44	50.2436	22.993	77.6002	30.422	21.5931	17.6993	51.3574	13.3918	69.2992
135	31.0692	22.0179	41.5467	53.5886	24.0362	76.5408	29.859	19.7563	16.2935	44.1897	16.0755	69.4773
136	31.4538	24.0108	39.8956	56.2871	25.527	73.7733	29.7511	18.548	15.1272	35.2352	19.1075	69.7372
137	32.3508	26.5838	38.0292	57.7479	26.7818	69.1226	30.0386	17.8531	14.0063	26.5096	21.6365	69.5002
138	33.6681	29.3134	35.6388	57.5665	27.4846	63.3576	30.5181	17.4621	12.5184	20.2	23.1481	67.9067
139	35.1732	31.7364	32.7777	55.802	27.7155	57.8832	30.9601	17.1826	10.4182	17.6883	23.6063	64.5394
140	36.5597	33.4622	29.9256	52.9381	27.7538	54.3691	31.2502	16.9268	7.86217	19.4113	23.4344	59.8374
141	37.5736	34.2402	27.5948	49.8016	27.7804	54.1049	31.4295	16.6884	5.27369	24.8561	23.1097	55.2637
142	38.1077	34.0519	26.0708	47.2427	27.656	57.3549	31.6451	16.521	3.09001	32.9325	22.9701	52.6581
143	38.1751	33.1006	25.2168	45.8416	27.0315	63.0233	32.0207	16.4724	1.56053	42.4366	22.9861	53.7386
144	37.8946	31.8065	24.582	45.5623	25.469	69.0713	32.544	16.5742	0.663306	52.1463	22.926	59.1854
145	37.4102	30.6536	23.7209	45.9266	22.7514	73.38	33.06	16.8047	0.227573	61.1075	22.4515	68.6932
146	36.8461	30.0313	22.4421	46.3901	19.0792	74.6806	33.3527	17.0909	0.0701849	68.2782	21.3069	80.9681
147	36.2709	30.0391	20.8737	46.5616	14.9085	73.2536	33.3005	17.3594	0.0596947	72.825	19.4056	94.2647
148	35.7116	30.4466	19.2262	46.3978	10.7906	70.5537	32.9625	17.5848	0.188858	73.9592	16.7814	106.716
149	35.1119	30.8047	17.6801	45.9231	7.20031	68.4727	32.5391	17.8077	0.544632	71.4859	13.6668	116.567
150	34.3777	30.69	16.3185	45.2139	4.39702	68.2895	32.2328	18.1055	1.30316	65.9182	10.3453	122.579
151	33.4493	29.9344	15.2897	44.2873	2.42036	70.264	32.1416	18.5304	2.68822	58.4852	7.2032	124.192
152	32.3532	28.6955	14.898	43.3584	1.18449	73.6454	32.1831	19.0541	4.84802	50.9866	4.54145	122.06
153	31.2428	27.3508	15.5094	42.7999	0.505918	77.4297	32.1886	19.5786	7.78337	44.9455	2.55905	117.921
154	30.3805	26.2634	17.3371	42.9678	0.178368	80.8921	31.9836	19.9633	11.2349	41.229	1.26445	114.257
155	30.0198	25.628	20.113	43.9935	0.0492044	83.9352	31.4756	20.1187	14.7018	39.5773	0.534142	113.219
156	30.2725	25.4453	23.1327	45.838	0.0209805	86.9096	30.6858	20.0047	17.5239	38.9947	0.188858	115.842
157	31.088	25.6296	25.3929	48.4912	0.0492044	90.1112	29.7718	19.6489	19.1234	38.1616	0.0492044	121.392
158	32.2412	26.1482	26.1176	51.9707	0.178368	93.5251	28.9688	19.1324	19.1234	36.3199	0.0209805	127.722
159	33.4436	27.0433	25.1567	56.3526	0.484938	96.6429	28.5104	18.5606	17.5344	33.484	0.0492044	132.21
160	34.4528	28.3263	23.0985	61.2895	1.07559	98.9464	28.5228	18.0312	14.751	30.3895	0.178368	132.826
161	35.1392	29.8449	20.9677	65.8718	2.01442	100.377	28.9248	17.6095	11.4133	28.0756	0.484938	128.983
162	35.4377	31.2603	19.6268	68.851	3.23828	101.546	29.4786	17.2785	8.2683	27.2337	1.07559	121.753
163	35.3533	32.1675	19.3628	69.2232	4.51498	103.504	29.9141	16.9404	5.92361	27.8702	2.01442	113.227
164	34.9178	32.2538	19.7478	66.7905	5.49727	106.99	30.0899	16.4962	4.70264	29.2531	3.23828	105.453
165	34.196	31.4756	20.0143	62.5853	5.8729	111.769	30.0479	15.8646	4.54145	30.3733	4.51498	99.7383
166	33.2977	30.0205	19.4107	58.5671	5.49727	116.471	29.9601	15.0484	5.05962	30.4059	5.52874	96.16
167	32.3271	28.2369	17.5941	56.7173	4.52547	119.127	29.9646	14.1206	5.68613	29.2131	6.02052	94.1532
168	31.3548	26.4836	14.7123	58.1132	3.28749	117.958	30.0664	13.1921	5.92211	27.308	6.03237	93.1483
169	30.3921	25.0177	11.2349	62.2977	2.19279	112.24	30.1349	12.3977	5.50776	25.537	5.9698	92.9747
170	29.4532	23.9679	7.78337	67.5064	1.56053	102.638	29.9809	11.8728	4.51498	24.5367	6.46506	93.7328
171	28.5952	23.334	4.84802	71.6979	1.56053	90.9089	29.4951	11.7468	3.23828	24.5481	8.06818	95.5285
172	27.9454	23.0633	2.68822	73.5787	2.19279	79.2711	28.7005	12.1325	2.01442	25.4313	10.8501	98.0617
173	27.6232	23.0659	1.30316	73.0417	3.28749	69.5121	27.7474	13.1051	1.07559	27.0514	14.2784	100.659
174	27.6867	23.2538	0.544632	71.0372	4.52547	62.5251	26.8323	14.6403	0.484938	29.4337	17.4319	102.627
175	28.052	23.4926	0.188858	68.8317	5.49727	58.4299	26.1094	16.5926	0.188858	32.6844	19.5957	103.286
176	28.5268	23.6463	0.0492044	67.4793	5.8729	56.9259	25.63	18.6853	0.108899	36.5653	20.6114	102.375
177	28.8826	23.631	0.0104903	67.6697	5.49727	57.8542	25.3358	20.5633	0.238063	40.388	21.1377	99.8771
178	28.9372	23.45	0	69.7609	4.51498	61.2896	25.1067	21.9148	0.673796	43.1858	22.0416	96.031
179	28.612	23.26	0	73.6231	3.23828	67.3086	24.8235	22.5467	1.60973	44.3415	23.8352	91.1858
180	27.9461	23.2499	0	78.6195	2.01442	75.7335	24.4659	22.4665	3.26838	44.0321	26.3046	85.8
181	27.0757	23.5313	0	83.4177	1.07559	85.6165	24.099	21.8713	5.74813	43.1751	28.6183	80.2561
182	26.1957	24.045	0	86.2984	0.484938	95.401	23.8584	21.0659	8.88855	42.9825	29.8982	74.8241
183	25.5227	24.6215	0	85.9214	0.188858	103.046	23.8631	20.375	12.2542	44.243	29.6559	69.5141
184	25.1973	25.0947	0	82.0018	0.0984089	106.874	24.1307	20.0095	15.2718	47.1167	27.9895	63.9659
185	25.2643	25.4201	0	75.5754	0.188858	106.174	24.5809	20.0305	17.4457	51.1796	25.2545	57.7998
186	25.6388	25.7056	0	68.5644	0.484938	101.815	25.0641	20.3446	18.61	55.986	21.97	50.7078
187	26.1467	26.0384	0	62.9883	1.07559	95.7738	25.4334	20.8007	18.9386	61.2038	18.5477	42.8292
188	26.6115	26.428	0	60.0561	2.01442	90.2608	25.5909	21.251	18.7413	66.7095	15.4274	34.7022
189	26.9126	26.7821	0	60.0554	3.23828	86.6775	25.5472	21.6343	18.3402	72.1672	13.0177	27.2119
190	27.0205	27.0115	0	62.3384	4.51498	84.7201	25.3995	21.979	17.9676	76.7756	11.6155	21.17
191	27.0061	27.1291	0	65.9905	5.49727	82.8292	25.2743	22.359	17.8504	79.4798	11.286	17.2006
192	27.013	27.2525	0	70.1177	5.8729	79.0264	25.2572	22.8709	18.307	79.465	11.7965	15.4929
193	27.1665	27.4433	0.0209805	74.014	5.49727	72.1285	25.3252	23.5476	19.6366	76.7013	12.711	15.8787
194	27.5124	27.5949	0.0984089	77.3035	4.51498	62.4933	25.3721	24.3618	21.8313	72.0403	13.5273	17.9367
195	27.9956	27.458	0.356736	79.839	3.23828	51.8673	25.272	25.1723	24.4554	66.7432	13.8642	21.1254
196	28.4616	26.7608	0.990856	81.8696	2.01442	42.4941	24.9844	25.7973	26.6872	61.7019	13.5044	24.9735
197	28.7795	25.43	2.27057	83.8825	1.07559	36.0003	24.5361	26.0511	27.6855	57.171	12.5496	29.1553
198	28.8897	23.6585	4.50497	86.6641	0.484938	32.7332	24.0057	25.8784	27.0411	52.9198	11.2841	33.7171
199	28.8591	21.8143	7.92257	90.7251	0.178368	31.7657	23.4933	25.3942	24.9313	48.6664	10.1244	39.0352
200	28.8252	20.2661	12.6062	96.1611	0.0492044	31.5105	23.0987	24.8371	21.9908	44.6734	9.363	45.6937
201	28.9484	19.234	18.5117	102.364	0.0104903	30.5905	22.9523	24.4347	19.0183	41.7264	9.08271	53.9585
202	29.2994	18.7362	25.453	108.077	0	28.266	23.1988	24.2504	16.6087	40.767	9.16227	63.3285
203	29.7759	18.6585	33.0281	111.917	0	24.6737	23.9238	24.1557	14.9888	42.5255	9.3681	72.288
204	30.1551	18.8473	40.6888	112.76	0	20.4233	25.0986	23.9116	14.182	47.033	9.57556	78.7482
205	30.1729	19.1793	47.6598	110.371	0	16.3281	26.5923	23.381	14.0423	53.4657	9.75463	80.98
206	29.7494	19.5927	53.2041	105.189	0	12.9088	28.2243	22.5828	14.4159	60.3869	10.0595	78.6402
207	29.0482	20.0719	56.9321	98.0741	0	10.2878	29.8592	21.733	15.1764	66.1645	10.6509	72.9839
208	28.4518	20.621	58.9078	89.7217	0	8.27264	31.4472	21.0919	16.0832	69.3635	11.6549	66.2573
209	28.307	21.2359	59.3897	80.6518	0	6.52684	32.9737	20.8336	16.7305	69.2795	12.9316	60.5607
210	28.7309	21.8828	58.5691	71.3643	0	4.88221	34.4004	20.9499	16.6835	66.2326	14.1338	56.8716
211	29.5416	22.5093	56.3018	62.6462	0.0104903	3.33669	35.6737	21.3048	15.6684	61.3547	14.8568	54.8951
212	30.3584	23.0776	52.2331	55.6205	0.0492044	2.0354	36.7364	21.7109	13.7215	56.4241	14.767	53.6931
213	30.843	23.5861	46.2673	51.1864	0.178368	1.07559	37.6015	22.0305	11.4087	53.1291	13.9017	52.4492
214	30.8332	24.0557	38.7462	49.6576	0.484938	0.495428	38.3403	22.2293	9.48184	52.3498	12.508	50.741
215	30.4166	24.497	30.5317	50.6586	1.07559	0.238063	38.9978	22.3067	8.58078	53.8474	10.9878	48.6294
216	29.792	24.8691	22.6761	53.3679	2.01442	0.276777	39.5026	22.2636	8.96786	56.3079	9.66287	46.1496
217	29.1811	25.1172	16.2926	56.9035	3.23828	0.684286	39.667	22.0743	10.4284	57.8746	8.72314	43.2872
218	28.7029	25.2289	12.1398	60.5917	4.51498	1.62022	39.2768	21.7262	12.4835	56.9329	8.11	40.2145
219	28.3769	25.2763	10.5965	63.8281	5.49727	3.35955	38.2032	21.2259	14.6679	52.8737	7.6101	37.5102
220	28.1731	25.384	11.4882	65.9527	5.8729	6.11283	36.5228	20.6351	16.7372	46.1588	6.96948	36.1179
221	28.087	25.6815	14.0895	66.3935	5.50776	10.0273	34.4577	20.0034	18.5032	38.2069	5.9822	36.839
222	28.1837	26.195	17.2845	64.8227	4.56419	15.0525	32.3026	19.3438	19.7799	30.7375	4.69335	39.7678
223	28.5512	26.8048	19.8285	61.3697	3.41665	21.0059	30.3298	18.6337	20.199	25.0466	3.28749	44.1686
224	29.2486	27.2802	20.8282	56.7057	2.50985	27.5071	28.7203	17.8556	19.3668	21.7436	2.02491	48.7927
225	30.1882	27.3331	19.8882	51.6434	2.21088	33.9977	27.5673	17.0438	17.1391	20.6203	1.07559	52.5357
226	31.1626	26.7616	17.5121	46.8564	2.72693	39.7243	26.8841	16.308	13.7847	20.9535	0.484938	54.9456
227	31.8747	25.5524	14.7318	42.5902	4.07996	43.9233	26.6203	15.7715	9.95655	21.8595	0.178368	56.1902
228	32.0966	23.9147	12.9188	38.621	6.12472	46.1522	26.6603	15.4949	6.3775	22.6745	0.0492044	56.8282
229	31.7265	22.1968	13.1716	34.6051	8.59777	46.3849	26.8636	15.443	3.59593	23.1667	0.0104903	57.4877
230	30.832	20.7909	15.8384	30.5308	11.1256	45.1233	27.0756	15.5026	1.79859	23.4649	0	58.5308
231	29.6176	19.9661	20.2405	26.8797	13.2505	43.0496	27.1952	15.5793	0.940083	23.9785	0	59.9753
232	28.3382	19.7896	24.8284	24.5621	14.5272	40.8437	27.206	15.6832	0.901369	25.0163	0	61.7572
233	27.254	20.1228	27.8303	24.3356	14.6189	38.9902	27.1516	15.9512	1.62022	26.8315	0.0104903	63.5881
234	26.5418	20.6795	27.9217	26.2501	13.4443	37.9049	27.1018	16.5722	3.12148	29.5119	0.0596947	65.3193
235	26.2606	21.1549	24.9748	29.5991	11.3154	37.8138	27.0871	17.6485	5.35111	33.2268	0.259043	66.7702
236	26.3064	21.3362	19.9055	33.201	8.90151	38.7898	27.0974	19.0842	8.11	37.9757	0.810919	67.6192
237	26.5054	21.186	14.2815	35.9844	6.9916	40.6822	27.1269	20.5952	10.9821	43.3693	2.09563	67.4731
238	26.6601	20.8184	9.55507	37.4543	6.23972	43.0826	27.2128	21.8416	13.5214	48.477	4.54483	65.9213
239	26.6543	20.4619	6.56974	37.7336	6.87293	45.4465	27.4194	22.6286	15.399	51.9614	8.47948	62.8792
240	26.4649	20.3466	5.38312	37.2198	8.59494	47.3779	27.7549	22.9896	16.4888	52.7005	13.7965	58.8064
241	26.1128	20.6225	5.49378	36.3194	10.7248	48.6976	28.0995	23.1212	16.7832	50.2424	19.7271	54.7748
242	25.6076	21.2492	6.19204	35.1164	12.495	49.4007	28.1871	23.1809	16.2472	45.1348	24.9151	51.8508
243	24.8665	21.9444	6.82982	33.3851	13.3459	49.5084	27.6754	23.098	14.8358	38.3804	27.862	50.5707
244	23.6773	22.1983	7.03724	30.8003	13.0722	48.5502	26.2264	22.5238	12.5551	31.1044	27.631	50.2587
245	21.6653	21.3351	6.67768	27.0352	11.7833	45.5856	23.5594	20.9478	9.69327	24.02	24.2136	48.9694
246	18.3953	18.7424	5.72836	21.9482	9.66389	39.4799	19.4988	17.9008	6.68316	17.4417	18.6396	44.2507
247	13.56	14.0979	4.2242	15.5444	6.8888	29.4985	14.0216	13.1882	3.99013	11.3343	12.2101	34.2338
248	7.24132	7.60423	2.25514	8.07901	3.59194	15.8411	7.35675	7.02174	1.80494	5.5808	5.92141	18.8298
249	3.6977e-17	1.03216e-16	8.67362e-17	3.20924e-16	-3.46945e-17	1.43115e-16	3.10424e-17	-9.36751e-17	-3.46945e-17	1.73472e-17	-6.93889e-17	-5.20417e-17
